# Supplementary material for: Urokinase Plasminogen Activation System Modulation in Transformed Cell Lines
Source: Int J Mol Sci. 2025 Jan 15;26(2):675. doi: 10.3390/ijms26020675 (PMC11765620; doi:10.3390/ijms26020675)
Supplement: Supplementary file 1 [file ijms-26-00675-s001.zip]

Archive with 1 entries (1 files):
- ijms-3345879-supplementary.pdf
